# Supplementary material for: Bioactive Protein Profile and Compositional Evolution of Donkey Milk Across Lactation Reflecting Its Nutritional and Functional Food Value
Source: Foods. 2025 Dec 12;14(24):4284. doi: 10.3390/foods14244284 (PMC12732461; doi:10.3390/foods14244284)
Supplement: Supplementary file 1 [file foods-14-04284-s001.zip]

Archive with 1 entries (1 files):
- foods-4007529-supplementary.pdf
